# Supplementary material for: Deep Learning Approach Predicts Longitudinal Retinal Nerve Fiber Layer Thickness Changes
Source: Bioengineering (Basel). 2025 Jan 31;12(2):139. doi: 10.3390/bioengineering12020139 (PMC11851649; doi:10.3390/bioengineering12020139)
Supplement: Supplementary file 1 [file bioengineering-12-00139-s001.zip]

Archive with 1 entries (1 files):
- bioengineering-3417475-supplementary.pdf
